# Supplementary material for: The Synergic Effect of Tubal Endometriosis and Women’s Aging on Fallopian Tube Function: Insights from a 3D Mechanical Model
Source: Bioengineering (Basel). 2024 Aug 20;11(8):852. doi: 10.3390/bioengineering11080852 (PMC11351632; doi:10.3390/bioengineering11080852)
Supplement: Supplementary file 1 [file bioengineering-11-00852-s001.zip]

Archive with 4 entries (4 files):
- bioengineering-3108538-supplementary.pdf
- video S.1.mp4
- video S.2.mp4
- video S.3.mp4
